# Supplementary material for: Cyclodextrin Metal-Organic Framework as a Broad-Spectrum Potential Delivery Vehicle for the Gasotransmitters
Source: Molecules. 2023 Jan 14;28(2):852. doi: 10.3390/molecules28020852 (PMC9866194; doi:10.3390/molecules28020852)
Supplement: Supplementary file 1 [file molecules-28-00852-s001.zip]

Archive with 1 entries (1 files):
- molecules-2114758-supplementary.pdf
